# Supplementary material for: Delineating the elusive BaMMV resistance gene rym15 in barley by medium-resolution mapping
Source: Mol Breed. 2021 Dec 2;41(12):76. doi: 10.1007/s11032-021-01270-9 (PMC10236098; doi:10.1007/s11032-021-01270-9)
Supplement: Supplementary file 2 — Supplementary file2 (XLSX 29 KB) [file 11032_2021_1270_MOESM2_ESM.xlsx]

## Sheet: Supplementary_Table 1
Supplementary Table 1 F2 plants used for mapping
F2 population	Plant (F1)	Number of seeds (F2)
Igri × Chikurin Ibaraki 1	1	147
	2	145
	3	50
	total	342
Chikurin Ibaraki 1 × Uschi	1	116
	2	64
	total	180

## Sheet: Supplementary_Table 2
	Supplementary Table 2 F2 and F3 plants used for phenotypic analysis
F2 population	Generations	Number of plants
		Homozygous resistanta	Homozygous susceptiblea	Heterozygous susceptibleb	Recombianantc	Problematicc	Total
Igri × Chikurin Ibaraki 1	F2 plants	68	72	151	22	29	342
	F3 plants	132*	125*	835*	232*	320*	1644
Chikurin Ibaraki 1 × Uschi	F2 plants	29	47	70	12	22	180
	F3 plants	57*	93*	417*	142*	257*	966
aFor homozygous F2 plants, which had the same phenotypic and genotypic data, only two plants were analyzed in F3.
bIn case heterozygous F2 plants had the same phenotypic and genotypic data, analysis of six F3 plants was conducted.
cFor recombinant, and F2 plants for which a discrepancy between phenotypic and genotypic scores was detected, twelve F3 plants were phenotyped
*The absence of plants is due to the death or non-germinated event.

## Sheet: Supplementary_Table 3
Supplementary Table 3 Sequence of eight developed KASP markers
Marker	Sequence
rym15_1_com	GGAGACCAACATGGCCTAAA
rym15_1_G	GAAGGTGACCAAGTTCATGCTTCATTTTGGGGTAAAGCAGGAC
rym15_1_A	GAAGGTCGGAGTCAACGGATTATCATTTTGGGGTAAAGCAGGAT
rym15_4_com	ACCCCTGCATGAATGAACA
rym15_4_G	GAAGGTGACCAAGTTCATGCTCCAAGTAGGCATCTAAAAATACCCAG
rym15_4_A	GAAGGTCGGAGTCAACGGATTCCAAGTAGGCATCTAAAAATACCCAA
rym15_6_com	GAATCCCTCGAGGTCATCCT
rym15_6_G	GAAGGTGACCAAGTTCATGCTTTGCTTCGGACAGACCCC
rym15_6_A	GAAGGTCGGAGTCAACGGATTATTTGCTTCGGACAGACCCT
rym15_8_com	TGTATTAAATCTGCTTGGTGGTTC
rym15_8_T	GAAGGTGACCAAGTTCATGCTGCAAGTCATGTTTGACTTTCTTCA
rym15_8_C	GAAGGTCGGAGTCAACGGATTGCAAGTCATGTTTGACTTTCTTCG
rym15_11_com	TGTTGTTGCCAAGTAATCTCC
rym15_11_A	GAAGGTGACCAAGTTCATGCTCTATGGGCATTGGAGCTATGAAT
rym15_11_C	GAAGGTCGGAGTCAACGGATTCTATGGGCATTGGAGCTATGAAG
rym15_13_com	CACACAAATTCGAGCCTTCC
rym15_13_G	GAAGGTGACCAAGTTCATGCTGTGAGTTTACACCCGGAAAGC
rym15_13_A	GAAGGTCGGAGTCAACGGATTGGTGAGTTTACACCCGGAAAGT
rym15_15_com	TGGTGAGGCTGTGACTGAGA
rym15_15_G	GAAGGTGACCAAGTTCATGCTTCTCTGCGCTTTTTCTCACTCTC
rym15_15_C	GAAGGTCGGAGTCAACGGATTCTCTGCGCTTTTTCTCACTCTG
rym15_17_com	GGGAAACAATTGTAGGTCTGAG
rym15_17_T	GAAGGTGACCAAGTTCATGCTTGCACTACGGAGGCTAATGTCA
rym15_17_C	GAAGGTCGGAGTCAACGGATTGCACTACGGAGGCTAATGTCG
FAM GAAGGTGACCAAGTTCATGCT
HEX GAAGGTCGGAGTCAACGGATT

## Sheet: Supplementary_Table 4
Supplementary Table 4 Segregation ratio and Chi-square test analysis of F2 and F3 progenies from two F2 populations inoculated with BaMMV
Generation	Susceptible	Segregating	Resistant	Total	Expected ratio	χ2	P value
F2a_family1	103	-	44	147	3:1	1.907	0.1673
F3a_family1	39	64	44	147	1:2:1	2.796	0.2471
F2a_family2	109	-	36	145	3:1	0.002	0.9643
F3a_family2	25	84	36	145	1:2:1	5.317	0.0701
F2a_family3	38	-	12	50	3:1	0.027	0.8695
F3a_family3	10	28	12	50	1:2:1	0.88	0.644
F2a_total	250	-	92	342	3:1	0.659	0.4169
F3a_total	74	176	92	342	1:2:1	2.187	0.335
F2b_family1	97	-	19	116	3:1	4.598	0.0320*
F3b_family1	41	56	19	116	1:2:1	8.483	0.0144 *
F2b_family2	43	-	21	64	3:1	2.083	0.1489
F3b_family2	12	31	21	64	1:2:1	2.594	0.2734
F2b_total	140	-	40	180	3:1	0.741	0.3893
F3b_total	53	87	40	180	1:2:1	2.078	0.3538
a progenies derived from cross of Igri 1 × Chikurin Ibaraki 1
b progenies derived from cross of Chikurin Ibaraki 1 × Uschi
* the ratio not fit to expected ratio

## Sheet: Supplementary_Table 5
Supplementary Table 5 A set of 29 (I × C) and 22 (C × U) F2 plants showes the discrepancy phenotypic results with the corresponding F3 families
plant ID	Bmag0173	rym15_1	EBmac0874	rym15_4	rym15_6	rym15_8	Bmag0867	Bmac0127	rym15_11	Bmac0018	rym15_13	rym15_15	rym15_17	Bmag0870	BaMMV_F2	BaMMV_F3
I × C 1_46	A	A	A	A	A	A	A	A	A	A	A	A	A	A	s	r
I × C 1_52	A	A	A	A	A	A	A	A	A	A	A	A	A	A	s	r
I × C 1_58	A	A	A	A	A	A	A	A	A	A	A	A	A	A	s	r
I × C 1_104	A	A	A	A	A	A	A	A	A	A	A	A	A	A	s	r
I × C 1_151	A	A	A	A	A	A	A	A	A	A	A	A	A	A	s	r
I × C 2_53	A	A	A	A	A	A	A	A	A	A	A	A	A	A	s	r
I × C 2_79	A	A	A	A	A	A	A	A	A	A	A	A	A	A	s	r
I × C 2_100	A	A	A	A	A	A	A	A	A	A	A	A	A	A	s	r
I × C 2_126	A	A	A	A	A	A	A	A	A	A	A	A	A	A	s	r
I × C 2_149	A	A	A	A	A	A	A	A	A	A	A	A	A	A	s	r
I × C 3_21	A	A	A	A	A	A	A	A	A	A	A	A	A	A	s	r
I × C 1_63	A	A	A	A	A	A	A	A	A	A	A	A	A	H	s	r
I × C 1_70	A	A	A	A	A	A	A	A	A	A	A	A	A	H	s	r
I × C 1_153	A	A	A	A	A	A	A	A	A	A	A	A	A	H	s	r
I × C 2_137	A	A	A	A	A	A	A	A	A	A	A	A	A	H	s	r
I × C 1_139	B	B	A	A	A	A	A	A	A	A	A	A	A	A	s	r
I × C 1_122	B	B	B	B	B	B	B	B	B	B	B	B	B	B	r	s
I × C 2_47	B	B	B	B	B	B	B	B	B	B	B	B	B	B	r	s
I × C 2_109	B	B	H	H	H	H	H	H	H	H	H	H	H	H	r	s
I × C 1_40	H	H	H	H	H	H	H	H	H	H	H	H	H	H	r	s
I × C 1_105	H	H	H	H	H	H	H	H	H	H	H	H	H	H	r	s
I × C 1_107	H	H	H	H	H	H	H	H	H	H	H	H	H	H	r	s
I × C 2_36	H	H	H	H	H	H	H	H	H	H	H	H	H	H	r	s
I × C 2_51	H	H	H	H	H	H	H	H	H	H	H	H	H	H	r	s
I × C 2_52	H	H	H	H	H	H	H	H	H	H	H	H	H	H	r	s
I × C 2_121	H	H	H	H	H	H	H	H	H	H	H	H	H	H	r	s
I × C 2_127	H	H	H	H	H	H	H	H	H	H	H	H	H	H	r	s
I × C 2_131	H	H	H	H	H	H	H	H	H	H	H	H	H	H	r	s
I × C 3_42	H	H	H	H	H	H	H	H	H	H	H	H	H	H	r	s
C × U 3_34	A	A	A	A	A	A	A	A	A	A	A	A	A	A	s	r
C × U 3_46	A	A	A	A	A	A	A	A	A	A	A	A	A	A	s	r
C × U 4_20	A	A	A	A	A	A	A	A	A	A	A	A	A	A	s	r
C × U 4_25	A	A	A	A	A	A	A	A	A	A	A	A	A	A	s	r
C × U 4_38	A	A	A	A	A	A	A	A	A	A	A	A	A	A	s	r
C × U 4_58	A	A	A	A	A	A	A	A	A	A	A	A	A	A	s	r
C × U 4_65	A	A	A	A	A	A	A	A	A	A	A	A	A	A	s	r
C × U 4_66	A	A	A	A	A	A	A	A	A	A	A	A	A	A	s	r
C × U 4_13	H	A	A	A	A	A	A	A	A	A	A	A	A	A	s	r
C × U 3_117	H	H	H	A	A	A	A	A	A	A	A	A	A	A	r	s
C × U 3_1	B	B	B	B	B	B	B	B	B	B	B	B	B	B	r	s
C × U 3_12	B	B	B	B	B	B	B	B	B	B	B	B	B	B	r	s
C × U 3_56	B	B	B	B	B	B	B	B	B	B	B	B	B	B	r	s
C × U 4_35	H	H	H	H	H	H	H	H	H	H	H	H	H	H	r	s
C × U 3_25	H	H	H	H	H	H	H	H	H	H	H	H	H	H	r	s
C × U 3_26	H	H	H	H	H	H	H	H	H	H	H	H	H	H	r	s
C × U 3_43	H	H	H	H	H	H	H	H	H	H	H	H	H	H	r	s
C × U 3_50	H	H	H	H	H	H	H	H	H	H	H	H	H	H	r	s
C × U 3_99	H	H	H	H	H	H	H	H	H	H	H	H	H	H	r	s
C × U 3_106	H	H	H	H	H	H	H	H	H	H	H	H	H	H	r	s
C × U 4_10	H	H	H	H	H	H	H	H	H	H	H	H	H	H	r	s
C × U 4_11	H	H	H	H	H	H	H	H	H	H	H	H	H	H	r	s
BaMMV test in F3 generation was conducted by using 12 progenies of F2 plants
A same genotypic result as resistant parent Chikurin Ibaraki 1
B same genotypic result as susceptible parents Igri and Uschi
H possess both allele results were regard as heterozygous
r resistant to BaMMV
s susceptible to BaMMV

## Sheet: Supplementary Table 6
Supplementary Table 6 SNPs number from different comparisons of three parental lines based on 50k Illumina Infinium iSelect genotyping array data
Chromosome	C vs I	C vs U	C vs I and U
Chr1H	1659	1583	1089 (68.79%)
Chr2H	2383	2259	1705 (75.47%)
Chr3H	2596	2337	1398 (59.82%)
Chr4H	1885	1734	1257 (72.49%)
Chr5H	2718	2368	1817 (76.73%)
Chr6H	1679	1565	1076 (68.75%)
Chr7H	1943	1832	968 (52.83%)
Total	14863	13678	9310 (68.06%)
C resistant parental line Chikurin Ibaraki 1
I susceptible parental line Igri
U susceptible parental line Uschi

## Sheet: Supplementary_Table 7
Supplementary Table 7 Genotypic ratios in F2 families from two F2 populations
	F2 population: Igri × Chikurin Ibaraki 1			F2 population: Chikurin Ibaraki 1 × Uschi
	A	H	B	A	H	B
rym15_1	90	173	79	44	83	53
Bmag0173	90	173	79	43	83	52
EBmac0874	90	177	75	41	86	53
rym15_4	94	170	77	39	86	55
rym15_6	94	171	77	39	88	53
rym15_8	93	172	77	39	88	53
Bmac0127	93	172	77	39	88	53
rym15_11	93	172	77	39	88	53
Bmac0018	93	172	77	39	88	53
rym15_13	93	172	77	39	88	53
Bmag0867	93	172	77	39	88	53
rym15_15	93	172	77	39	88	53
rym15_17	95	170	77	39	88	53
Bmag0870	88	178	76	39	93	48
A homozygous resistant genotype
H heterozygous
B homozygous susceptible genotype

## Sheet: Supplementary_Table 8
Supplementary Table 8 BLAST results for marker sequences of primer Bmag0173
Primer	sequence	chromosome	Score (Bits)	Identities	E value
Bmag0173_f	CATTTTTGTTGGTGACGG	chr1H (against Morex V1)	31.9	17/17 (18)	3.5
		chr1H (against Morex V2)	31.9	17/17 (18)	3.2
Bmag0173_r	ATAATGGCGGGAGAGACA	chr6H (against Morex V2)	33.7	18/18 (18)	0.9
		chr6H (against Morex V3)	36.2	18/18 (18)	0.11
